# Supplementary material for: Vitamin D Status and Risk of All-Cause and Cause-Specific Mortality in Osteoarthritis Patients: Results from NHANES III and NHANES 2001–2018
Source: Nutrients. 2022 Nov 3;14(21):4629. doi: 10.3390/nu14214629 (PMC9655488; doi:10.3390/nu14214629)
Supplement: Supplementary file 1 [file nutrients-14-04629-s001.zip]

Archive with 1 entries (1 files):
- nutrients-2009476-supplementary.pdf
